# Supplementary material for: Inferring the presence of aflatoxin-producing Aspergillus flavus strains using RNA sequencing and electronic probes as a transcriptomic screening tool
Source: PLoS One. 2018 Oct 16;13(10):e0198575. doi: 10.1371/journal.pone.0198575 (PMC6191106; doi:10.1371/journal.pone.0198575)
Supplement: S1 Table — For each Gene ID, expression levels are listed along with p-values. (XLSX) [file pone.0198575.s001.xlsx]

## Sheet: Genes-strongestUPregulation
Gene ID	baseMean	log2FoldChange	lfcSE	stat	pvalue	padj
256.t000008	7429.03	6.18622	1.80301	3.43105	0.00060126	0.0984046
79.t000002	3721.66	6.18099	1.79641	3.44076	0.00058009	0.0984046
53.t000001	5292.23	6.1689	1.80505	3.41758	0.000631798	0.0984046
847.t000001	5271.5	6.15917	1.77947	3.46124	0.000537701	0.0984046
2.t000012	3120.42	6.13587	1.7802	3.44674	0.0005674	0.0984046
256.t000006	3056.18	6.12653	1.80932	3.38609	0.000708963	0.0984046
201.t000016	1480.03	6.1126	1.79308	3.409	0.000652003	0.0984046
281.t000012	113874	6.10175	1.81733	3.35753	0.000786412	0.0984046
270.t000008	11225.9	6.09182	1.81735	3.35203	0.000802208	0.0984046
338.t000005	4152.85	6.08606	1.81611	3.35116	0.000804739	0.0984046
95.t000007	1259.81	6.08536	1.78949	3.40061	0.000672345	0.0984046
81.t000023	1243.08	6.08269	1.78919	3.39968	0.000674637	0.0984046
270.t000007	1844.44	6.08158	1.77839	3.41971	0.00062687	0.0984046
125.t000023	1765.04	6.07083	1.81352	3.34754	0.000815331	0.0984046
131.t000010	978.919	6.06184	1.80223	3.36352	0.000769553	0.0984046
136.t000015	2271.85	6.05271	1.77128	3.41714	0.000632831	0.0984046
7.t000022	1358.38	6.05056	1.77942	3.40031	0.000673105	0.0984046
153.t000019	2315.33	6.04031	1.81894	3.32078	0.000897648	0.0984046
247.t000006	2469.76	6.03039	1.82024	3.31296	0.000923132	0.0984046
4.t000088	788.243	6.02898	1.79838	3.35245	0.000800986	0.0984046
79.t000020	755.906	6.02099	1.79764	3.34939	0.000809895	0.0984046
13.t000003	9130.95	6.01396	1.82428	3.29662	0.000978542	0.0984046
611.t000005	5173.06	6.00051	1.75974	3.40988	0.000649903	0.0984046
1.t000107	660.01	5.98983	1.79537	3.33626	0.000849141	0.0984046
345.t000011	654.992	5.98789	1.79525	3.3354	0.000851753	0.0984046
73.t000024	842.772	5.97774	1.78069	3.35698	0.000787976	0.0984046
48.t000038	6930.48	5.9758	1.82711	3.27064	0.00107306	0.0984046
378.t000013	2324.6	5.97494	1.76231	3.3904	0.000697895	0.0984046
296.t000006	2057.65	5.97198	1.76321	3.38699	0.00070665	0.0984046
121.t000030	2471.12	5.95803	1.76011	3.38504	0.000711681	0.0984046
573.t000006	790.364	5.95532	1.77932	3.34696	0.000817021	0.0984046
640.t000004	1633.48	5.9304	1.7617	3.36631	0.000761824	0.0984046
5.t000090	4080.48	5.92595	1.83032	3.23766	0.00120515	0.0984046
359.t000003	8401.25	5.92489	1.8311	3.23569	0.00121348	0.0984046
253.t000010	4470.91	5.89647	1.75105	3.36739	0.000758825	0.0984046
7.t000020	1056.09	5.88184	1.76354	3.33524	0.000852253	0.0984046
217.t000015	839.875	5.87446	1.76759	3.32344	0.000889155	0.0984046
6.t000043	999.221	5.8565	1.76206	3.32367	0.000888423	0.0984046
555.t000002	2470.24	5.84045	1.74972	3.33794	0.000844028	0.0984046
79.t000044	777.989	5.83948	1.76573	3.30712	0.000942606	0.0984046
143.t000020	1126.23	5.82908	1.75739	3.3169	0.000910222	0.0984046
213.t000004	2034.46	5.82629	1.75008	3.32915	0.000871119	0.0984046
39.t000018	572.368	5.82201	1.77267	3.28432	0.0010223	0.0984046
386.t000012	12237.1	5.81671	1.83866	3.16355	0.00155855	0.0984046
1.t000033	482.824	5.7702	1.83576	3.14321	0.00167104	0.0984046
13.t000070	459.407	5.76986	1.83536	3.14372	0.00166817	0.0984046
163.t000011	7285.18	5.7669	1.84162	3.13143	0.0017396	0.0984046
5.t000091	627.782	5.75915	1.83835	3.13279	0.00173154	0.0984046
57.t000037	362.397	5.7569	1.83387	3.13921	0.00169404	0.0984046
217.t000002	656.774	5.75522	1.83886	3.12978	0.00174939	0.0984046
654.t000003	1292.71	5.75468	1.74899	3.29029	0.00100085	0.0984046
39.t000010	672.943	5.75287	1.83914	3.12802	0.0017599	0.0984046
13.t000069	679.076	5.75196	1.83925	3.12734	0.00176398	0.0984046
409.t000010	343.889	5.75094	1.78629	3.21948	0.00128422	0.0984046
4.t000048	340.095	5.7499	1.83361	3.13584	0.00171365	0.0984046
12.t000042	99857.3	5.74929	1.84321	3.11917	0.00181359	0.0984046
289.t000007	2227.04	5.74839	1.74314	3.29771	0.00097476	0.0984046
332.t000002	721.448	5.74471	1.84002	3.12209	0.00179571	0.0984046
197.t000017	777.759	5.73507	1.84098	3.11523	0.001838	0.0984046
39.t000009	782.777	5.73418	1.84106	3.11461	0.0018419	0.0984046
2.t000028	297.165	5.73013	1.83327	3.12563	0.00177425	0.0984046
697.t000003	287.687	5.72437	1.83324	3.12255	0.00179292	0.0984046
121.t000029	861.946	5.71973	1.84235	3.10458	0.00190549	0.0984046
465.t000006	11143.3	5.71972	1.73521	3.29627	0.000979781	0.0984046
389.t000005	275.979	5.7164	1.83321	3.11824	0.00181933	0.0984046
29.t000025	12344.9	5.71277	1.73457	3.29347	0.000989589	0.0984046
345.t000013	901.531	5.71229	1.84297	3.0995	0.00193849	0.0984046
409.t000012	744.428	5.70643	1.7542	3.25302	0.00114187	0.0984046
79.t000019	257.023	5.70095	1.83327	3.10972	0.00187262	0.0984046
82.t000021	1000.77	5.69341	1.84447	3.08675	0.00202356	0.0984046
1.t000042	1022.52	5.68927	1.84478	3.08398	0.00204252	0.0984046
25.t000009	1025.3	5.68874	1.84482	3.08362	0.00204496	0.0984046
193.t000001	3351.05	5.67588	1.73534	3.27077	0.00107256	0.0984046
289.t000002	425.737	5.67132	1.76698	3.20961	0.00132916	0.0984046
50.t000032	1655.79	5.66797	1.73948	3.25844	0.00112028	0.0984046
156.t000015	827.949	5.66516	1.74857	3.23988	0.00119579	0.0984046
269.t000019	219.668	5.66103	1.83364	3.08732	0.00201969	0.0984046
211.t000014	414.029	5.65574	1.76648	3.2017	0.0013662	0.0984046
121.t000032	206.845	5.64305	1.83392	3.07705	0.00209064	0.0984046
343.t000011	38897.7	5.64286	1.72883	3.26398	0.00109859	0.0984046
95.t000006	202.942	5.63706	1.83402	3.07361	0.00211489	0.0984046
189.t000012	786.691	5.6354	1.7471	3.22557	0.00125724	0.0984046
184.t000001	273.082	5.63259	1.7841	3.1571	0.00159344	0.0984046
7.t000074	195.137	5.62429	1.83426	3.06624	0.00216768	0.0984046
122.t000008	388.94	5.62	1.76538	3.18346	0.00145528	0.0984046
448.t000003	189.004	5.61344	1.83448	3.05997	0.00221361	0.0985075
88.t000001	189.004	5.61344	1.83448	3.05997	0.00221361	0.0985075
162.t000022	380.019	5.60646	1.76498	3.17651	0.00149061	0.0984046
269.t000012	743.204	5.60174	1.74543	3.20938	0.00133024	0.0984046
60.t000039	7851	5.59897	1.72733	3.24139	0.00118948	0.0984046
88.t000011	1465.11	5.59496	1.73523	3.22434	0.00126263	0.0984046
504.t000007	178.968	5.59399	1.8349	3.04866	0.00229861	0.0994952
5.t000094	730.381	5.59118	1.74493	3.20424	0.00135422	0.0984046
1.t000080	484.169	5.58431	1.75454	3.18277	0.00145874	0.0984046
781.t000001	14817.4	5.57786	1.72501	3.23352	0.00122277	0.0984046
290.t000008	247.436	5.57723	1.78334	3.12741	0.00176351	0.0984046
189.t000017	588.876	5.56976	1.74798	3.18639	0.00144059	0.0984046
269.t000018	470.788	5.56724	1.75392	3.17418	0.00150263	0.0984046
256.t000007	581.628	5.56211	1.74766	3.18261	0.00145956	0.0984046
131.t000020	461.31	5.55472	1.75346	3.16786	0.00153567	0.0984046
340.t000004	236.285	5.55017	1.78305	3.11274	0.00185359	0.0984046
193.t000013	343.222	5.54524	1.76327	3.14486	0.00166164	0.0984046
230.t000024	741.422	5.50457	1.73791	3.16736	0.00153832	0.0984046
52.t000033	844.457	5.50276	1.73549	3.17073	0.00152059	0.0984046
221.t000008	218.444	5.50267	1.78264	3.08681	0.00202314	0.0984046
198.t000026	10189	5.50087	1.72028	3.19767	0.00138542	0.0984046
381.t000002	413.362	5.4853	1.75105	3.13257	0.00173281	0.0984046
1.t000084	206.178	5.46656	1.78239	3.06698	0.00216235	0.0984046
39.t000047	300.85	5.46209	1.76117	3.1014	0.00192605	0.0984046
174.t000005	1769.43	5.45711	1.72371	3.16592	0.00154596	0.0984046
617.t000001	295.832	5.4511	1.76092	3.0956	0.00196417	0.0984046
46.t000015	2325.75	5.4477	1.72122	3.16503	0.00155069	0.0984046
799.t000002	197.258	5.43829	1.78225	3.05136	0.00227805	0.0994952
651.t000004	573.156	5.43617	1.73805	3.12774	0.00176157	0.0984046
5.t000096	475.139	5.4318	1.74247	3.1173	0.00182518	0.0984046
391.t000003	899.434	5.39663	1.72677	3.12528	0.00177638	0.0984046
477.t000005	1186.68	5.35598	1.7204	3.11322	0.00185059	0.0984046
4.t000023	507.925	5.35361	1.73466	3.08625	0.00202697	0.0984046
111.t000025	334.193	5.34233	1.74659	3.05872	0.00222287	0.0985075
40.t000021	3878.2	5.33753	1.71156	3.11852	0.00181762	0.0984046
84.t000007	559.666	5.31408	1.72936	3.07287	0.00212013	0.0984046
11.t000045	1272.33	5.31109	1.71658	3.09399	0.00197485	0.0984046
29.t000026	1420.41	5.30568	1.71517	3.09338	0.00197889	0.0984046
208.t000004	2494.37	5.2971	1.71073	3.0964	0.00195888	0.0984046
36.t000046	14513	5.27895	1.70531	3.0956	0.00196413	0.0984046
97.t000006	969.913	5.26516	1.71651	3.06737	0.00215954	0.0984046
1.t000064	6437.15	5.24317	1.70409	3.07682	0.00209221	0.0984046
269.t000003	8956.29	5.21892	1.70197	3.0664	0.00216655	0.0984046
631.t000003	7296.58	5.19989	1.70106	3.05686	0.00223672	0.0985347
403.t000001	4928.46	-5.18992	1.70148	-3.05023	0.00228664	0.0994952
49.t000009	2822.17	-5.30216	1.71096	-3.09894	0.00194216	0.0984046
19.t000036	871.673	-5.30279	1.72214	-3.07919	0.00207562	0.0984046
7.t000081	486.506	-5.31024	1.73519	-3.06032	0.002211	0.0985075
268.t000016	507.581	-5.34005	1.73632	-3.07549	0.00210155	0.0984046
135.t000007	13628.1	-5.35316	1.71028	-3.13	0.00174808	0.0984046
75.t000034	3303.08	-5.36581	1.71446	-3.12974	0.0017496	0.0984046
75.t000033	2796.62	-5.39973	1.71754	-3.14387	0.00166729	0.0984046
2.t000024	226.553	-5.41638	1.77779	-3.04669	0.00231373	0.0995704
238.t000018	1305.95	-5.44228	1.72659	-3.15205	0.0016213	0.0984046
711.t000001	495.365	-5.47498	1.74796	-3.13221	0.00173496	0.0984046
9.t000013	1514.11	-5.48222	1.72783	-3.17289	0.0015093	0.0984046
210.t000006	15747.1	-5.49899	1.71977	-3.19752	0.00138616	0.0984046
103.t000013	299.194	-5.58629	1.77988	-3.13858	0.00169768	0.0984046
7.t000082	968.649	-5.63723	1.74561	-3.22937	0.00124063	0.0984046
338.t000015	667.104	-5.65636	1.7552	-3.22263	0.00127017	0.0984046
184.t000015	346.725	-5.66704	1.78143	-3.18117	0.00146683	0.0984046
428.t000008	246.174	-5.67286	1.83083	-3.09852	0.00194493	0.0984046
210.t000004	8994.61	-5.6863	1.7334	-3.28044	0.00103644	0.0984046
45.t000012	17829.9	-5.73947	1.7362	-3.30576	0.000947192	0.0984046
178.t000013	765.874	-5.7793	1.83696	-3.14612	0.0016545	0.0984046
10.t000056	18319.3	-5.87344	1.74621	-3.36354	0.000769488	0.0984046
332.t000013	2973.68	-6.03089	1.76733	-3.41242	0.000643886	0.0984046
5.t000085	2644.44	-6.03478	1.76897	-3.41146	0.000646155	0.0984046
382.t000008	7650.05	-6.04681	1.76339	-3.42908	0.000605622	0.0984046
296.t000002	20029.8	-6.05812	1.76234	-3.43754	0.000587021	0.0984046
106.t000009	9679.96	-6.06537	1.76459	-3.43727	0.000587607	0.0984046
106.t000005	2161.74	-6.07011	1.77634	-3.41721	0.00063267	0.0984046
106.t000006	4315.52	-6.08125	1.77025	-3.43524	0.000592023	0.0984046
210.t000005	9334.92	-6.08133	1.76646	-3.44267	0.000576003	0.0984046
106.t000011	1926	-6.08517	1.81045	-3.36113	0.00077624	0.0984046
106.t000008	3881.25	-6.11069	1.77516	-3.44232	0.000576738	0.0984046
106.t000016	6685.32	-6.11299	1.77167	-3.45041	0.000559729	0.0984046
324.t000012	8393.17	-6.12319	1.77199	-3.45555	0.000549176	0.0984046
178.t000017	5423.08	-6.14039	1.77703	-3.45542	0.000549441	0.0984046
106.t000002	6726.7	-6.16562	1.78006	-3.46372	0.00053276	0.0984046
106.t000003	8618.28	-6.18123	1.78171	-3.46926	0.000521899	0.0984046
106.t000017	7327.57	-6.19875	1.79701	-3.44947	0.000561681	0.0984046
106.t000015	17830.6	-6.20258	1.78341	-3.47794	0.000505282	0.0984046
106.t000018	10585.9	-6.20518	1.78757	-3.4713	0.000517951	0.0984046
106.t000013	11289.3	-6.2119	1.79182	-3.4668	0.00052669	0.0984046
287.t000011	22808.1	-6.21404	1.79879	-3.45457	0.000551173	0.0984046
106.t000012	16637.9	-6.21818	1.79374	-3.46661	0.000527074	0.0984046
106.t000004	41087.3	-6.22646	1.79271	-3.47322	0.00051426	0.0984046
